# Supplementary material for: Discovery of crystalline Fe2O3 in returned lunar soils
Source: Sci Adv. 2025 Nov 14;11(46):eady5169. doi: 10.1126/sciadv.ady5169 (PMC12617526; doi:10.1126/sciadv.ady5169)
Supplement: Supplementary file 2 — Data S1 [file sciadv.ady5169_data_s1.zip]

Archive with 1 entries (1 files):
- ady5169_data_s1.zip
